# Supplementary material for: An Immunological Polysaccharide from Tremella fuciformis: Essential Role of Acetylation in Immunomodulation
Source: Int J Mol Sci. 2022 Sep 8;23(18):10392. doi: 10.3390/ijms231810392 (PMC9499394; doi:10.3390/ijms231810392)
Supplement: Supplementary file 1 [file ijms-23-10392-s001.zip]

Archive with 1 entries (1 files):
- ijms-1872084-supplementary.pdf
